# Supplementary material for: Dual-Viral Transduction Utilizing Highly Efficient Retrograde Lentivirus Improves Labeling of Long Propriospinal Neurons
Source: Front Neuroanat. 2021 Mar 22;15:635921. doi: 10.3389/fnana.2021.635921 (PMC8019739; doi:10.3389/fnana.2021.635921)
Supplement: Supplementary file 1 [file Table_1.XLSX]

## Sheet: Sheet1
	Supplementary Table 1: Number of neurons labeled by lamina
	Group	Animal number	Lamina 5	Lamina 6-7	Lamina 8	Lamina 9	Lamina 10
	Fluoro-Ruby (10kD dextran amine)	1	28	96	54	23	10
	Fluoro-Ruby (10kD dextran amine)	2	20	71	52	8	0
	Fluoro-Ruby (10kD dextran amine)	3	4	43	57	5	0
	Fluoro-Ruby (10kD dextran amine)	4	23	37	19	2	0
	Mean		18.75	61.75	45.5	9.5	2.5
	SD		10.3722	27.2198	17.7858	9.32738	5
	HiRet	5	16	85	53	7	18
	HiRet	6	4	29	43	7	13
	HiRet	7	11	46	40	4	3
	HiRet	8	0	28	19	3	7
	Mean		7.75	47	38.75	5.25	10.25
	SD		7.13559	26.6458	14.2916	2.06155	6.60177
	retroAAV	9	2	14	4	0	0
	retroAAV	10	3	14	9	0	0
	retroAAV	11	2	20	17	0	0
	retroAAV	12	2	30	9	0	0
	Mean		2.25	19.5	9.75	0	0
	SD		0.5	7.54983	5.37742	0	0
